# Supplementary material for: A One-Year Wastewater-Based Surveillance Study of the Main Human Respiratory Viruses in a Middle-Size Spanish City During the COVID-19 Pandemic Period
Source: Microorganisms. 2026 Jan 9;14(1):151. doi: 10.3390/microorganisms14010151 (PMC12843686; doi:10.3390/microorganisms14010151)
Supplement: Supplementary file 1 [file microorganisms-14-00151-s001.zip]

Archive with 1 entries (1 files):
- microorganisms-4016552-supplementary.pdf
